# Supplementary material for: Sexual Dimorphism of Synaptic Plasticity Changes in CA1 Hippocampal Networks in Hypergravity-Exposed Mice—New Insights for Cognition in Space
Source: Cells. 2025 Jul 31;14(15):1186. doi: 10.3390/cells14151186 (PMC12346747; doi:10.3390/cells14151186)
Supplement: Supplementary file 1 [file cells-14-01186-s001.zip]

Archive with 1 entries (1 files):
- cells-3728054-supplementary.pdf
